# Supplementary material for: Six months survival and risk factors for attrition for patients detected with cryptococcal antigenemia through screening in Malawi
Source: PLoS One. 2023 May 4;18(5):e0284367. doi: 10.1371/journal.pone.0284367 (PMC10159159; doi:10.1371/journal.pone.0284367)
Supplement: S1 Data — (XLS) [file pone.0284367.s001.xls]

## Sheet: chart_data
Department	CD4	Reason_for_Enrollment	Symptomatic_at_baseline	Headache	Fever	Confusion	Convulsions	Neck_Stiffness	CSF_test_received	CSF_test_result	treatment	ART	ART_switch	ART_delay	post_symptoms	Survive6	Survive6_upper	CD4_log3	CD4_log_comb	days_ART	correct_trx	follow_up	Clinical_stage	_Submission_Id_	Patient_gender	Age_final	age_cat	CrAg_status	CrAg_status2	symptom_score	multiple_symptoms
1	78	3	1	1	1	0	0	0	0	NA	3	8A	0	0	0	1	1	4	3		1	180	2	282802a8-a34c-4d0a-9dca-3c70d466fee1	2	38	2	3	2	2	1
1	134	1	0	0	0	0	0	0	0	NA	3	5A	0	0	0	1	1	3	2	0	1	180	3	ccefffbd-b764-468d-8728-f4ebb6d3e7c4	2	41	3	1	1	0	0
1	24	1	1	1	1	0	0	0	1	0	3	5A	1	0	0	1	1	5	3	0	1	180	3	ca1db566-0d2c-474e-a6b3-b01e30b6b194	1	43	3	2	1	2	1
1	6	3	0	0	0	0	0	0	0	NA	3	5A	1	0	0	1	1	5	3		1	180	3	e8d6b845-c6aa-476b-b0d6-01c6ea5dd502	1	35	2	1	1	0	0
1	71	1	0	0	0	0	0	0	0	NA	3	unknown	0	0	0	1	1	4	3		1	180	1	9af830f2-a0af-4804-8e54-3cee12e07b6d	2	42	3	1	1	0	0
1	49	3	0	0	0	0	0	0	0	NA	3	6A	0	0	0	0	1	5	3		1	13	3	79bb811b-54ed-4afe-8ed7-99aff0cfccd0	1	56	3	1	1	0	0
1	27	1	0	0	0	0	0	0	0	NA	3	13A	0	0	0	1	1	5	3	0	1	180	2	2d39cbb8-5b88-4406-af70-360cb87c5151	1	21	1	1	1	0	0
1	126	2	1	0	0	0	0	0	1	1	1	unknown	0	0	0	1	1	3	2		1	180	3	2c748b17-c566-4de7-a419-497be527b200	1	31	2	4	3	0
1	44	2	1	1	0	0	0	0	1	1	1	unknown	0	0	0	0	0	5	3		1	7	3	9b3e16ab-eba6-411c-b396-125e18a9ac82	1	39	2	4	3	1
1	36	1	0	0	0	0	0	0	0	NA	3	13A	0	0	0	0	1	5	3	0	1	7	1	7afb1f3f-c798-4346-acd7-3beffdc6ebdf	2	42	3	1	1	0	0
1	33	1	1	1	1	0	0	1	1	1	1	NA	0	1	0	0	0	5	3		1	169	2	e872fba1-e983-44ae-811b-7c36236b7e99	2	50	3	4	3	3	1
1	180	1	1	1	1	1	0	0	1	1	4	5A	0	1	0	1	1	2	2		0	180	3	d2760910-cf48-4210-bde6-9ce97bfc71b9	2	31	2	4	3	3	1
1	93	3	1	1	0	0	1	1	1	1	1	5A	1	0	0	1	1	4	3		1	180	3	8662d22d-5c10-4270-a2ce-dd653f518f22	2	42	3	4	3	3	1
1	31	1	0	0	0	0	0	0	0	NA	3	13A	0	1	0	1	1	5	3		1	180	2	b027c3c3-29ed-48c5-9e7e-dea7f3dc3759	1	29	2	1	1	0	0
1	6	1	0	0	0	0	0	0	0	NA	3	13A	0	1	0	1	1	5	3	28	1	180	1	dcb6b954-7216-4538-9d11-0d6a6116c5c6	1	34	2	1	1	0	0
2	4	5	1	1	0	0	1	1	1	1	1	unknown	0	0	0	0	0	5	3		1	31	3	ebf65da8-026b-4272-94ee-572f0fb1f9b1	1	32	2	4	3	3	1
1	151	1	1	1	0	0	0	0	1	0	3	13A	0	1	0	1	1	2	2	15	1	180	1	0c943fd2-b89c-4eca-a3d9-863138d3c432	1	30	2	2	1	1
1	3	1	1	1	1	0	0	0	1	0	3	13A	0	1	0	0	0	5	3	22	1	49	3	5eebc4f7-3c57-491e-b3f3-07b9619c7e9a	1	43	3	2	1	2	1
1	20	1	1	1	0	0	0	0	1	0	3	NA	0	1	0	0	0	5	3		1	1	2	b8530219-6edb-4160-b883-2a769ab1e17b	2	54	3	2	1	1
2	3	5	1	1	1	0	0	0	1	0	3	13A	0	0	0	0	0	5	3		1	18	1	073b1eab-46c6-4678-93ae-1922e013fadb	1	33	2	2	1	2	1
1	166	3	1	0	0	1	0	0	1	0	3	8A	0	0	0	1	1	2	2		1	180	2	08dcdc51-a73e-49b8-8dd3-99b77409dc97	1	53	3	2	1	1
1	76	1	1	0	1	0	0	0	1	0	3	13A	0	1	0	1	1	4	3	28	1	180	1	c09ee61c-cea4-4e64-ab63-e9ffc0bb0dc9	1	43	3	2	1	1
1	20	2	1	1	0	0	0	0	1	0	3	2A	0	1	0	1	1	5	3		1	180	3	937137d5-e9b2-40c9-9d93-0a200cfe2be4	2	31	2	2	1	1
1	188	3	1	1	1	1	1	0	1	0	3	5A	1	0	0	1	1	2	2		1	180	3	e1847524-d7f0-4419-8bda-147e7fad1230	1	24	1	2	1	4	1
1	68	3	0	0	0	0	0	0	0	NA	3	5A	1	0	0	1	1	4	3		1	180	3	5fe7bbf8-0088-4785-a2c4-75597f909592	1	33	2	1	1	0	0
1	114	2	0	0	0	0	0	0	0	NA	3	13A	0	0	0	0	1	3	2		1	2	3	a9666a53-3a31-4f96-abb3-3a5554fb6016	1	33	2	1	1	0	0
2	22	5	1	1	1	1	0	1	1	0	3	5A	0	0	0	0	0	5	3		1	4	1	2c085379-ac7a-4cf7-a8d5-174befe30116	2	35	2	2	1	4	1
1	90	1	0	0	0	0	0	0	0	NA	3	13A	0	0	0	1	1	4	3	0	1	180	1	34e28962-a423-4159-9448-23707e09ae5e	1	39	2	1	1	0	0
1	16	3	0	0	0	0	0	0	0	NA	3	5A	1	0	1	1	1	5	3		1	180	2	6d430061-3bab-47ee-b215-100b6f3f404c	2	54	3	1	1	0	0
1	32	1	0	0	0	0	0	0	0	NA	3	13A	0	1	0	1	1	5	3	13	1	180	3	2ce17e88-f9db-4f81-a56e-b7811876a7b2	1	61	4	1	1	0	0
1	8	1	0	0	0	0	0	0	0	NA	3	13A	0	0	0	1	1	5	3	0	1	180	1	622b4c43-273e-4978-83a3-2002cc869dd2	2	54	3	1	1	0	0
1	327	1	0	0	0	0	0	0	0	NA	3	13A	0	1	0	1	1	1	1	13	1	180	3	a7788302-aff4-41db-9851-aee292c05328	1	40	3	1	1	0	0
1	121	1	0	0	0	0	0	0	0	NA	3	13A	0	1	0	0	1	3	2	13	1	173	1	cbcac7a6-bb38-4c6f-8e2f-83eec49ad956	1	33	2	1	1	0	0
1	72	1	0	0	0	0	0	0	0	NA	3	5A	0	0	0	1	1	4	3	0	1	180	1	383cb234-fe57-40df-88cd-095e46af299e	2	23	1	1	1	0	0
2	97	5	1	1	1	1	0	0	1	1	1	13A	0	0	0	1	1	4	3		1	180	3	b77a83fb-0efa-4ac0-af49-6f5a7a50d8cf	1	55	3	4	3	3	1
1	119	3	0	0	0	0	0	0	0	NA	3	13A	0	0	0	1	1	3	2		1	180	3	67440e39-db24-4fbd-9965-377bd5da08b0	1	33	2	1	1	0	0
2	375	5	0	0	0	0	0	0	0	NA	3	5A	0	0	0	0	0	1	1		1	44	4	d443aa7d-4b88-423d-b30e-ca83cb27a5ab	2	40	3	1	1	0	0
2	65	5	0	0	0	0	0	0	0	NA	3	13A	0	0	0	0	0	4	3		1	15	4	4bab14a1-1389-4209-8c28-c7c862565bc2	1	44	3	1	1	0	0
2	74	5	1	1	1	1	0	0	1	1	1	7A	0	0	0	1	1	4	3		1	180	4	7744e5eb-a33c-4c94-a798-a02448c75572	1	63	4	4	3	3	1
1	27	2	0	0	0	0	0	0	0	NA	3	13A	0	0	0	0	1	5	3		1	3	1	c7b2243d-74f8-45e5-9c7c-d5d1137884cb	1	34	2	1	1	0	0
1	79	1	0	0	0	0	0	0	0	NA	3	13A	0	0	0	0	0	4	3	0	1	170	3	227f6fac-e64e-46db-91a6-db7e99181abb	1	28	2	1	1	0	0
2	1027	5	0	0	0	0	0	0	0	NA	3	13A	0	0	0	1	1	1	1		1	180	3	ef55fa2d-a17a-4f1a-ac94-8e37a8aa077d	2	44	3	1	1	0	0
1	13	1	0	0	0	0	0	0	0	NA	3	13A	0	0	0	1	1	5	3	0	1	180	1	1e5edec9-c0cd-47a3-8c1a-dec797fa532d	1	43	3	1	1	0	0
1	25	3	0	0	0	0	0	0	0	NA	3	13A	0	0	0	1	1	5	3		1	180	3	63e281d5-b1cb-4b71-b2fd-509fa23c7987	1	36	2	1	1	0	0
1	42	2	0	0	0	0	0	0	0	NA	3	13A	0	0	0	1	1	5	3		1	180	3	d9f83c00-2f1d-4622-be17-aeeef24a97a5	1	57	3	1	1	0	0
2	0	5	1	1	1	0	0	0	1	1	1	5A	0	0	0	0	0	5	3		1	10	2		1	47	3	4	3	2	1
1	127	1	0	0	0	0	0	0	0	NA	3	13A	0	0	0	0	1	3	2	0	1	94	1	100a4713-c716-4dce-8867-a51cac59b2b5	1	30	2	1	1	0	0
1	558	3	0	0	0	0	0	0	0	NA	3	13A	0	0	0	1	1	1	1		1	180	4	65663ab5-eb78-4308-b8d2-664395816ffe	1	69	4	1	1	0	0
1	437	3	0	0	0	0	0	0	0	NA	3	13A	0	0	0	1	1	1	1		1	180	4	0432c69d-e225-4430-8840-cd0b60c88993	2	59	3	1	1	0	0
1	38	3	0	0	0	0	0	0	0	NA	3	13A	0	0	0	1	1	5	3		1	180	3	de543f0e-42fd-4b6a-86af-991622139dcc	1	38	2	1	1	0	0
1	71	3	1	1	1	1	1	0	1	0	3	5A	0	0	0	0	0	4	3		1	15	4	2fbf4d6d-de7f-42dd-b1fb-def832840b50	2	30	2	2	1	4	1
2	155	5	0	0	0	0	0	0	0	NA	3	13A	0	0	1	0	0	2	2		1	8	1	7b1dde2c-4f1a-4d37-98c8-e3bcd341bfec	1	56	3	1	1	0	0
1	179	1	0	0	0	0	0	0	0	NA	3	13A	0	0	0	0	0	2	2	0	1	8	4	a7de3f2d-7582-4b96-a727-db866ebaaf7d	1	32	2	1	1	0	0
2	214	5	0	0	0	0	0	0	0	NA	3	13A	0	0	0	1	1	1	1		1	180	3	3953708d-1835-4f9a-8c58-92493685df19	1	24	1	1	1	0	0
2	185	5	0	0	0	0	0	0	0	NA	3	13A	0	0	0	1	1	2	2		1	180	4	0b3b943e-687d-4461-8adb-e0d04bde695c	1			1	1	0	0
2	124	5	1	1	1	1	0	0	1	0	3	13A	0	0	0	0	0	3	2		1	38	3		1	55	3	2	1	3	1
1	12	3	0	0	0	0	0	0	0	NA	3	0A	0	0	0	1	1	5	3		1	180	3	3748cd30-6c3f-4665-abb2-d40f32ba6495	1	43	3	1	1	0	0
1	7	3	1	1	1	0	0	0	1	0	3	8A	0	0	1	1	1	5	3		1	180	3	98592a5a-651a-47f9-a76c-877eebe1d6f4	2			2	1	2	1
1	125	1	0	0	0	0	0	0	0	NA	3	5A	0	0	0	1	1	3	2	0	1	180	3	125d9dd8-b3e3-40b2-8a7d-34b6a2e60f9c	2	59	3	1	1	0	0
1	99	2	0	0	0	0	0	0	0	NA	3	5A	0	0	0	1	1	4	3		1	180	1	859d4165-6efe-4ded-9c92-e4188bd1f784	2	34	2	1	1	0	0
1	101	3	0	0	0	0	0	0	0	NA	3	8A	0	0	1	1	1	3	2		1	180	3	83a6e736-c24f-4168-8846-fc54ca6b13de	1	42	3	1	1	0	0
1	122	1	0	0	0	0	0	0	0	NA	3	TDF/3TC/EFV	0	0	0	1	1	3	2	0	1	180	3	ab822c97-d2e1-4604-b26d-1d5f82683d81	2	21	1	1	1	0	0
1	59	1	0	0	0	0	0	0	0	NA	3	13A	0	1	0	1	1	4	3	16	1	180	4	59b65df4-fc56-4b30-bd85-54d3c20e3938	1	49	3	1	1	0	0
1	128	3	0	0	0	0	0	0	0	NA	4	13A	0	0	0	1	1	3	2		0	180	4	0c040465-ac8d-467a-a640-c7f6abfcd365	1	34	2	1	1	0	0
2	68	5		0	0	0	0	0	0	NA	5	Unknown	0	0	0	0	0	4	3			4	4	886649d5-e4ff-4c45-b3c5-3a4fe35389e0	1	66	4
1	66	1	1	1	1	0	0	0	1	0	3	unknown	0	0	0	0	1	4	3		1	62	3	a6936b86-1bbc-4112-89d7-8c0377d0a528	1	35	2	2	1	2	1
1	99	1	0	0	0	0	0	0	0	NA	3	unknown	0	0	0	1	1	4	3		1	180	3	dbdb1b45-93ab-44ac-94a0-f758a17cd36d	1	39	2	1	1	0	0
2	3	5	1	1	0	0	0	1	1	1	1	unknown	0	0	0	0	1	5	3		1	2	4	379f7129-00db-4163-9918-2e5f201ab306	2	49	3	4	3	2	1
1	17	2	0	0	0	0	0	0	0	NA	3	unknown	0	0	0	0	1	5	3		1	152	3	7f9c166f-577e-4bc7-ace2-772290f19b37	2	33	2	1	1	0	0
2	20	5		0	0	0	0	0	0	NA	5	unknown	0	0	0	0	0	5	3			7	4	8381e35d-dfbe-40c9-9c1e-9947c106db04	1	34	2
1	78	1	1	0	1	0	0	0	0	NA	3	unknown	0	0	0	1	1	4	3		1	180	3	ecb853fe-c39a-4db8-82ec-9141a0949a62	2	41	3	3	2	1
2	40	5	1	1	1	0	0	0	1	1	1	unknown	0	0	0	0	0	5	3		1	4	3		2	31	2	4	3	2	1
2	11	5	1						1	1	5	unknown	0	0	0	0	0	5	3			4	3	634eb049-c483-4f78-95bc-3c2922950110	1	45	3	4	3
1	712	2	0	0	0	0	0	0	0	NA	3	unknown	0	0	0	1	1	1	1		1	180	3	eb3c4dbc-eda4-481d-b0f7-b7e92be14e35	1	56	3	1	1	0	0
2	6	5	1	1	1	0	0	1	1	1	1	unknown	0	0	0	1	1	5	3		1	180	4	302ebecf-a77f-4893-b45c-18f551aa474b	2	19	1	4	3	3	1
2	25	5	1	1	0	0	1	0	1	2	3	unknown	0	0	0	0	0	5	3		1	7	4	21171056-a31a-468b-a292-3e11eae52196	2	41	3	3	2	2	1
2	32	5		0	0	0	0	0	0	NA	5	unknown	0	0	0	0	0	5	3			6	3	52012e0d-56d1-4248-902b-e1e7380f61e4	1	40	3
2	422	5	1	0	1	0	0	0	1	0	3	unknown	0	0	0	0	1	1	1		1	4	4	29c13c18-e614-499d-8ae7-9766ddfd4312	2	54	3	2	1	1
1	223	3	0	0	0	0	0	0	0	NA	3	unknown	0	0	0	0	1	1	1		1	168	3	aaf3b838-f3c7-4407-a480-8e3a02e83a63	1	34	2	1	1	0	0
2	2	5	1	1	0	0	0	0	1	1	5	unknown	0	0	0	0	0	5	3			3	4	e539ac39-dc42-4c63-a9be-2391356cc918	2	30	2	4	3	1
2	86	5	1						1	1	5	unknown	0	0	0	0	0	4	3			1	3	bc5951bb-bf75-4840-a194-4f05779c1152	1	50	3	4	3
2	36	5	1	1	0	0	0	1	1	1	1	unknown	0	0	0	0	1	5	3		1	31	4	f7322343-d858-45a6-881d-88d90c9dcbec	2	44	3	4	3	2	1
1	49	2	1	1	1	0	0	0	1	1	1	unknown	0	0	0	0	0	5	3		1	17	3	2dcd67b5-3a46-4725-ad53-ba81762d4ebe	2	39	2	4	3	2	1
2	13	5	1						1	1	5	unknown	0	0	0	0	0	5	3			4	3	e77a6184-a57f-4787-9aa6-dae614ab20ac	1	36	2	4	3
2	18	5		0	0	0	0	0	0	NA	5	unknown	0	0	0	0	0	5	3			4	4	cb742cbc-838d-458a-90cb-b932419cfaed	2	19	1
1	452	3	1	1	0	0	0	0	0	NA	3	unknown	0	0	0	1	1	1	1		1	180	3	ea38a68f-1359-4c6d-b59e-2d496102986a	1	46	3	3	2	1
2	87	5	1						1	1	5	unknown	0	0	0	0	0	4	3			1	3	38e685df-44fb-4223-b3e3-4cfaf7e942e9	1	34	2	4	3
2	230	5	0	0	0	0	0	0	0	NA	3	unknown	0	0	0	0	1	1	1		1	7	2	6a5d333a-dc34-403f-bef1-c9b4f81b45c3	2	42	3	1	1	0	0
2	441	5	0	0	0	0	0	0	0	NA	3	unknown	0	0	0	1	1	1	1		1	180	1	c861841d-4eb2-4cc8-9838-bfc7f6bc02b3	1	38	2	1	1	0	0
2	11	5	1	1	0	0	0	0	1	1	4	unknown	0	0	0	0	0	5	3		0	5	3	0ca79db0-3f69-453f-a025-779b10a580ec	1	41	3	4	3	1
1	79	1	1	1	1	0	0	0	1	0	3	13A	0	1	0	1	1	4	3	34	1	180	1	b9a22aba-e4bf-4955-bb9b-fab150383627	2	49	3	2	1	2	1
1	21	2	1	1	1	1	0	0	1	0	0	unknown	0	0	0	0	0	5	3		0	1	3	c2007c20-e0cd-43b3-ac05-74ab3eca243c	1	61	4	2	1	3	1
1	89	3	0	0	0	0	0	0	0	NA	3	13A	0	1	0	1	1	4	3		1	180	2	8d944cd1-2c4a-4b01-9366-edae60ea6ee6	2	47	3	1	1	0	0
1	4	1	1	1	1	1	1	1	1	1	1	unknown	0	0	0	0	0	5	3		1	4	3	e861f1e9-29eb-4efe-8244-21be93e7872f	1	48	3	4	3	5	1
1	85	1	1	1	1	0	0	1	1	1	1	unknown	0	0	0	0	0	4	3		1	7	3	9d0dd5d6-a85a-4520-beaf-8e2f5a875f47	1	50	3	4	3	3	1
1	16	3	1	1	1	0	1	1	1	1	4	unknown	0	0	0	0	1	5	3		0	61	3	c7c3ce84-1e99-4829-abab-6a5206523f6b	2	38	2	4	3	4	1
1	11	3	1	1	1	0	1	1	1	1	4	unknown	0	0	0	0	0	5	3		0	5	3	c077554d-351e-456b-83b5-d19bf7afab27	1	43	3	4	3	4	1
1	169	1	0	0	0	0	0	0	0	NA	3	13A	0	1	0	1	1	2	2	14	1	180	1	790ed6dd-e59d-4c50-acfe-6cd25fa615b9	1	55	3	1	1	0	0
1	27	3	1	1	1	0	1	1	1	1	4	unknown	0	0	0	0	0	5	3		0	1	3	79bc61ed-d436-4f13-91b2-0ecf3aeb80c5	1	31	2	4	3	4	1
1	22	3	1	1	0	0	0	0	1	1	4	5A	0	0	0	0	1	5	3		0	2	4	4830b929-5756-490f-a315-d326eaef3267	1	34	2	4	3	1
2	89	5	1	1	1	0	0	1	1	1	2	5A	0	0	0	0	0	4	3		0	2	4	4ce1bae2-20e3-4f4a-bf88-0c123838938f	2	38	2	4	3	3	1
2	23	5	1	1	1	0	0	0	1	0	3	unknown	0	0	0	0	0	5	3		1	43	3	419fce14-4813-4b7f-a83f-2faa3e574ef2	1	43	3	2	1	2	1
1	83	2	1	0	1	0	0	0	1	0	3	13A	0	1	0	1	1	4	3		1	180	3	417f1ef0-c666-4726-a58b-bacf64f7d560	1	41	3	2	1	1
1	114	3	1	1	1	0	0	0	1	0	3	8A	1	0	0	1	1	3	2		1	180	3	06fe418c-a0cb-4e3a-94ef-00f975768ba4	1	34	2	2	1	2	1
1	10	3	1	1	1	0	0	1	1	1	1	13A	0	0	0	1	1	5	3		1	180	2	87afdfe5-7c01-4737-a8fd-052462b1bcfd	1	41	3	4	3	3	1
2	37	5	1	1	0	1	0	1	1	1	1	unknown	0	0	0	0	0	5	3		1	2	4	b83f1982-98ca-459f-8490-3de458f1e00e	1	56	3	4	3	3	1
2	40	5	1	1	0	1	0	0	1	1	5	13A	0	0	0	0	0	5	3			6	4	14fbf95d-ef53-4d9f-880d-0460abec628c	2	32	2	4	3	2	1
2	25	5	1	1	0	1	0	1	1	1	5	13A	0	0	0	0	0	5	3			1	2	13cc168b-471f-4e78-b1e2-501788888a15	1			4	3	3	1
2	135	5	1	1	0	1	0	0	1	1	1	13A	0	1	0	1	1	3	2		1	180	3	225f5bea-4eca-491c-a653-bfe8faaabf3b	1	35	2	4	3	2	1
1	120	1	1	1	0	0	0	0	1	0	3	6A	1	0	0	1	1	3	2	0	1	180	2	398e77f2-e974-43ed-8eb2-f053881e844b	2	24	1	2	1	1
2	60	5	1	1	0	1	0	1	1	1	5	13A	0	0	0	1	1	4	3			180	3	fa78087a-ddb3-4715-8a22-e8ddafc7498e	2			4	3	3	1
2	23	5	1	0	0	0	0	1	1	0	3	13A	0	0	0	0	0	5	3		1	1	4	d36fb839-abb5-4198-ba07-aab95758582b	2	25	2	2	1	1
